# Supplementary material for: Human Fecal Transplantation Modifies the Gut Microbiota but Not Metabolites in Colon Cancer Patient-Derived Xenografts
Source: Int J Mol Sci. 2026 Jan 31;27(3):1438. doi: 10.3390/ijms27031438 (PMC12898798; doi:10.3390/ijms27031438)
Supplement: Supplementary file 1 [file ijms-27-01438-s001.zip › Supplementary Table S1.xlsx]

## Sheet: Arkusz1
Table S1. Differential abundance testing at the genus level in mice transplanted with human feces (FT) for 2 months (time point T1) compared with the start point (T0) of experiments. The results were compiled from the four separate experiments.	Table S1: Differential abundance testing at the genus level in mice transplanted with human feces for 2 months (time point T1) compared with the start point (T0) of experiments. The results were compiled from the four separate experiments
tax_ID	domain	phylum	class	order	family	genus	Fold change (FC)	Adjusted p value	Mean normalized counts FT mice at T1	Mean normalized counts FT mice at T0
ASV_9520	Bacteria	Bacteroidota	Bacteroidia	Bacteroidales	Marinifilaceae	Butyricimonas	0.00500423	9.09715e-82	68.2355	0
ASV_569	Bacteria	Firmicutes	Clostridia	Lachnospirales	Lachnospiraceae	Lachnospiraceae A2	14.6656	4.19244e-52	177.557	2041.24
ASV_1786	Bacteria	Proteobacteria	Gammaproteobacteria	Burkholderiales	Sutterellaceae	Parasutterella	0.00408317	5.2455e-22	228.267	0
ASV_953	Bacteria	Firmicutes	Clostridia	Lachnospirales	Lachnospiraceae	Lachnospiraceae NK4A136 group	0.260323	1.27793e-17	478.156	143.65
ASV_1211	Bacteria	Firmicutes	Clostridia	Lachnospirales	Lachnospiraceae	Lachnospiraceae UCG-001	7.21427	2.1953e-17	154.554	726.951
ASV_5052	Bacteria	Bacteroidota	Bacteroidia	Bacteroidales	Tannerellaceae	Parabacteroides	0.0444946	4.78838e-11	90.953	16.2311
ASV_3971	Bacteria	Firmicutes	Clostridia	Oscillospirales	Butyricicoccaceae	Butyricicoccus	5.40633	5.52827e-09	17.5814	59.5078
ASV_1172	Bacteria	Firmicutes	Clostridia	Lachnospirales	Lachnospiraceae	Lachnospiraceae UCG-008	7.35397	6.91266e-09	33.7644	67.1971
ASV_5373	Bacteria	Firmicutes	Clostridia	Lachnospirales	Lachnospiraceae	Lachnospiraceae UCG-006	2.27048	4.05686e-07	33.2136	79.4613
ASV_38	Bacteria	Firmicutes	Clostridia	Clostridiales	Clostridiaceae	Clostridium sensu stricto 1	0.0302585	4.95842e-07	1275.78	251.156
ASV_1405	Bacteria	Firmicutes	Bacilli	Erysipelotrichales	Erysipelotrichaceae	Turicibacter	0.00199438	4.95842e-07	214.314	70.9192
ASV_3872	Bacteria	Firmicutes	Clostridia	Lachnospirales	Lachnospiraceae	Tyzzerella	0.104164	4.95842e-07	51.1423	8.07831
ASV_54	Bacteria	Bacteroidota	Bacteroidia	Bacteroidales	Rikenellaceae	Alistipes	1.83711	1.07199e-06	1373.16	2494.7
ASV_5197	Bacteria	Firmicutes	Clostridia	Lachnospirales	Lachnospiraceae	[Eubacterium] xylanophilum group	0.370242	5.22394e-05	33.153	12.8807
ASV_496	Bacteria	Bacteroidota	Bacteroidia	Bacteroidales	Muribaculaceae	Muribaculum	1.51181	0.000101471	434.763	620.154
ASV_854	Bacteria	Firmicutes	Bacilli	Erysipelotrichales	Erysipelotrichaceae	Faecalibaculum	0.107465	0.000366039	99.9334	86.9753
ASV_401	Bacteria	Bacteroidota	Bacteroidia	Bacteroidales	Bacteroidaceae	Bacteroides	1.66269	0.000608141	426.888	658.191
ASV_1690	Bacteria	Firmicutes	Clostridia	Oscillospirales	Oscillospiraceae	Colidextribacter	1.47094	0.000608141	266.354	393.769
ASV_741	Bacteria	Firmicutes	Clostridia	Oscillospirales	Oscillospiraceae	Oscillibacter	1.58893	0.00208523	472.625	717.533
ASV_570	Bacteria	Firmicutes	Clostridia	Lachnospirales	Lachnospiraceae	Blautia	2.14947	0.0123743	591.679	1209.72
ASV_6726	Bacteria	Firmicutes	Clostridia	Lachnospirales	Lachnospiraceae	Acetatifactor	3.14103	0.0123743	2.49912	4.99065
ASV_10790	Bacteria	Firmicutes	Bacilli	Erysipelotrichales	Erysipelatoclostridiaceae	Erysipelatoclostridium	0.721654	0.0123743	4.68602	0
ASV_5185	Bacteria	Firmicutes	Clostridia	Oscillospirales	Ruminococcaceae	Anaerotruncus	1.7781	0.0239305	23.4063	65.8161
ASV_1547	Bacteria	Desulfobacterota	Desulfovibrionia	Desulfovibrionales	Desulfovibrionaceae	Bilophila	1.71874	0.0251494	91.2904	172.906
ASV_9534	Bacteria	Firmicutes	Clostridia	Lachnospirales	Lachnospiraceae	Lachnospiraceae ASF356	1.88913	0.0274219	12.9709	20.535
ASV_1018	Bacteria	Actinobacteriota	Coriobacteriia	Coriobacteriales	Eggerthellaceae	Enterorhabdus	1.48719	0.0346403	262.848	469.948
ASV_23583	Bacteria	Bacteroidota	Bacteroidia	Bacteroidales	Prevotellaceae	Paraprevotella	0.726715	0.0373738	1.45451	0
ASV_11082	Bacteria	Firmicutes	Clostridia	Peptostreptococcales-Tissierellales	Anaerovoracaceae	[Eubacterium] brachy group	2.16613	0.0477813	2.82107	6.1153
