# Supplementary material for: Human Fecal Transplantation Modifies the Gut Microbiota but Not Metabolites in Colon Cancer Patient-Derived Xenografts
Source: Int J Mol Sci. 2026 Jan 31;27(3):1438. doi: 10.3390/ijms27031438 (PMC12898798; doi:10.3390/ijms27031438)
Supplement: Supplementary file 1 [file ijms-27-01438-s001.zip › Supplementary Table S2.xlsx]

## Sheet: Arkusz1
Table S2. Differential abundance testing at the genus level in control (not transplanted, NFT) mice treated with human feces at 2 months (T1) and T0. The results were compiled from four separate experiments.
tax_ID	domain	phylum	class	order	family	genus	Fold change (FC)	Adjusted p value	Mean normalized counts NFT mice at T1	Mean normalized counts NFT mice at T0
ASV_649	Bacteria	Firmicutes	Clostridia	Lachnospirales	Lachnospiraceae	Lachnospiraceae A2	7.98879	2.02104e-35	157.586	967.742
ASV_1218	Bacteria	Firmicutes	Clostridia	Lachnospirales	Lachnospiraceae	Lachnospiraceae NK4A136 group	0.254538	2.50261e-17	276.286	64.0969
ASV_777	Bacteria	Firmicutes	Clostridia	Lachnospirales	Lachnospiraceae	Lachnospiraceae UCG-008	6.32839	1.19454e-13	19.2829	36.0187
ASV_1351	Bacteria	Firmicutes	Clostridia	Lachnospirales	Lachnospiraceae	Lachnospiraceae UCG-001	4.34081	5.65497e-12	141.998	366.792
ASV_853	Bacteria	Firmicutes	Bacilli	Erysipelotrichales	Erysipelotrichaceae	Faecalibaculum	0.0457673	2.04967e-10	438.92	26.799
ASV_71	Bacteria	Firmicutes	Clostridia	Clostridiales	Clostridiaceae	Clostridium sensu stricto 1	0.0248801	8.54365e-09	1536.32	384.89
ASV_3591	Bacteria	Firmicutes	Clostridia	Lachnospirales	Lachnospiraceae	Tyzzerella	0.0186759	2.97666e-06	110.284	12.7746
ASV_5702	Bacteria	Firmicutes	Clostridia	Lachnospirales	Lachnospiraceae	[Eubacterium] xylanophilum group	0.312666	5.75279e-05	31.9098	10.0562
ASV_3512	Bacteria	Firmicutes	Clostridia	Lachnospirales	Lachnospiraceae	[Eubacterium] oxidoreducens group	0.520034	0.00031314	22.5571	15.1378
ASV_1142	Bacteria	Firmicutes	Bacilli	Erysipelotrichales	Erysipelotrichaceae	Turicibacter	0.0696005	0.00053976	256.838	124.688
ASV_494	Bacteria	Bacteroidota	Bacteroidia	Bacteroidales	Muribaculaceae	Muribaculum	1.51484	0.00225992	484.422	689.534
ASV_409	Bacteria	Bacteroidota	Bacteroidia	Bacteroidales	Bacteroidaceae	Bacteroides	1.43267	0.00582839	484.63	666.495
ASV_353	Bacteria	Firmicutes	Clostridia	Clostridiales	Clostridiaceae	Candidatus Arthromitus	1.82376	0.00770419	312.328	475.308
ASV_1932	Bacteria	Firmicutes	Clostridia	Oscillospirales	Oscillospiraceae	Colidextribacter	1.30225	0.00882293	209.517	292.605
ASV_2413	Bacteria	Proteobacteria	Gammaproteobacteria	Burkholderiales	Sutterellaceae	Parasutterella	0.176681	0.0111005	215.131	0
ASV_3966	Bacteria	Firmicutes	Clostridia	Oscillospirales	Butyricicoccaceae	Butyricicoccus	1.91348	0.0156706	20.7862	34.9198
ASV_66	Bacteria	Bacteroidota	Bacteroidia	Bacteroidales	Rikenellaceae	Alistipes	1.34514	0.0221624	1768.98	2285.77
ASV_4733	Bacteria	Deferribacterota	Deferribacteres	Deferribacterales	Deferribacteraceae	Mucispirillum	1.92449	0.0247183	4.52508	27.199
ASV_2019	Bacteria	Firmicutes	Clostridia	Oscillospirales	Ruminococcaceae	[Eubacterium] siraeum group	0.00183849	0.039217	44.3381	32.3728
ASV_2319	Bacteria	Proteobacteria	Gammaproteobacteria	Enterobacterales	Enterobacteriaceae	Escherichia-Shigella	0.273951	0.0424368	62.5826	31.9696
ASV_7161	Bacteria	Firmicutes	Clostridia	Lachnospirales	Lachnospiraceae	Anaerostipes	0.662823	0.0424368	4.82556	0
ASV_5340	Bacteria	Firmicutes	Clostridia	Lachnospirales	Lachnospiraceae	Lachnospiraceae UCG-006	1.43406	0.0430737	30.8936	56.8803
ASV_11593	Bacteria	Proteobacteria	Gammaproteobacteria	Pseudomonadales	Pseudomonadaceae	Pseudomonas	0.706043	0.045621	5.2343	0
ASV_1033	Bacteria	Actinobacteriota	Actinobacteria	Bifidobacteriales	Bifidobacteriaceae	Bifidobacterium	0.000795297	0.0501991	51.6822	0.124302
